# Supplementary material for: Non-coding variants disrupting a tissue-specific regulatory element in HK1 cause congenital hyperinsulinism
Source: Nat Genet. Author manuscript; Available in PMC 2023 Jan 9. (PMC7614032; doi:10.1038/s41588-022-01204-x)
Supplement: Source Data Extended Data Figure 4 [file EMS154463-supplement-Source_Data_Extended_Data_Figure_4.xlsx]

## Sheet: Extended Data Fig 4_Patient 1
HK1 HI α	HK1 HI β
94.852	113.639
92.841	113.01			Mean Fluorescence Intensity (MFI) values for HK1 expression within individual alpha and beta cells
78.286	113.002
75.277	112.102
73.693	111.885
71.27	110.086
69.565	109.867
69.388	109.084
69.331	108.252
69.019	106.043
68.585	104.995
68.42	104.95
67.365	104.214
67.199	104.029
66.722	102.2
66.572	102.066
66.375	101.954
66.148	100.917
65.912	100.364
65.436	99.78
65.361	99.142
65.2	98.545
64.277	98.101
64.108	96.803
64.071	96.422
63.385	95.724
63.304	95.691
62.885	95.221
62.884	95.191
62.695	94.351
62.167	93.622
61.734	93.36
61.728	93.326
61.469	92.956
60.904	92.855
60.574	92.211
60.556	92.172
60.48	92.038
60.226	91.022
60.102	90.515
59.95	90.182
59.888	90.062
59.856	88.929
59.102	88.642
59.038	87.404
58.647	86.332
58.441	86.229
58.175	85.966
58.153	85.856
58.14	85.432
57.891	85.141
57.816	84.965
57.807	84.691
57.43	84.448
57.37	84.396
57.361	84.356
57.13	84.214
56.867	84.2
55.703	83.948
55.58	83.461
55.539	83.381
55.383	83.273
55.225	83.041
55.199	82.904
55.151	82.217
55.143	82.149
54.86	82.129
54.858	82.018
54.805	81.961
54.788	81.842
54.702	81.776
54.628	81.537
54.48	81.395
54.292	81.39
53.427	81.382
53.385	80.977
53.178	80.734
52.64	80.618
52.496	80.535
52.4	80.497
52.251	80.238
52.001	80.193
51.951	80.037
51.933	80.026
51.915	79.957
51.629	79.859
51.627	79.855
51.623	79.577
51.139	79.092
50.837	79.06
50.832	78.758
50.787	78.588
50.424	78.105
50.373	77.816
50.168	77.575
50.013	77.274
49.783	77.182
49.336	77.134
49.315	77.046
49.183	76.994
49.042	76.966
48.576	76.573
48.49	76.508
48.426	76.338
48.389	75.892
48.35	75.843
48.298	75.781
48.242	75.703
48.176	75.672
48.032	75.672
47.969	75.51
47.823	75.467
47.66	75.358
47.604	75.321
47.561	75.304
47.157	75.292
47.025	75.285
47.016	75.181
47.007	75.05
47.005	75.001
46.957	74.941
46.868	74.706
46.794	74.508
46.403	74.485
46.402	74.281
46.348	74.216
46.175	74.205
46.059	74.123
46.048	74.08
46.015	74.049
45.953	74.028
45.943	74.009
45.761	73.875
45.692	73.799
45.615	73.684
45.531	73.646
45.433	73.619
45.343	73.517
45.258	73.484
45.256	73.484
45.111	73.173
44.969	73.169
44.877	73.077
44.845	73.012
44.841	73.004
44.767	72.921
44.737	72.797
44.713	72.764
44.015	72.75
43.929	72.736
43.846	72.663
42.959	72.643
42.956	72.584
41.492	72.508
41.245	72.453
40.989	72.428
40.314	72.378
37.376	72.272
37.146	72.242
36.171	72.226
36.075	72.202
	72.127
	72.096
	72.048
	71.994
	71.865
	71.789
	71.785
	71.746
	71.743
	71.735
	71.705
	71.64
	71.63
	71.608
	71.575
	71.528
	71.444
	71.428
	71.423
	71.414
	71.225
	71.181
	71.174
	71.037
	71.004
	70.988
	70.929
	70.925
	70.854
	70.852
	70.823
	70.701
	70.605
	70.59
	70.535
	70.467
	70.359
	70.355
	70.266
	70.165
	70.109
	70.06
	70.034
	70.004
	69.988
	69.941
	69.92
	69.876
	69.871
	69.807
	69.798
	69.764
	69.754
	69.711
	69.708
	69.691
	69.686
	69.676
	69.66
	69.64
	69.62
	69.583
	69.547
	69.485
	69.482
	69.48
	69.467
	69.437
	69.43
	69.424
	69.412
	69.345
	69.337
	69.284
	69.281
	69.28
	69.262
	69.136
	69.107
	69.096
	69.093
	69.076
	69.044
	69.034
	69.01
	68.997
	68.995
	68.964
	68.884
	68.869
	68.862
	68.845
	68.836
	68.804
	68.761
	68.748
	68.559
	68.519
	68.497
	68.475
	68.387
	68.363
	68.331
	68.316
	68.315
	68.313
	68.241
	68.189
	68.186
	68.116
	68.062
	68.04
	68.028
	68.02
	68.002
	67.914
	67.842
	67.819
	67.781
	67.73
	67.724
	67.715
	67.709
	67.706
	67.689
	67.647
	67.616
	67.594
	67.568
	67.557
	67.544
	67.514
	67.509
	67.499
	67.485
	67.46
	67.459
	67.412
	67.41
	67.39
	67.384
	67.381
	67.376
	67.356
	67.269
	67.264
	67.243
	67.186
	67.185
	67.183
	67.077
	67.066
	67.037
	66.995
	66.988
	66.977
	66.976
	66.95
	66.941
	66.939
	66.899
	66.899
	66.868
	66.84
	66.84
	66.785
	66.778
	66.716
	66.715
	66.711
	66.698
	66.686
	66.525
	66.517
	66.48
	66.478
	66.473
	66.437
	66.426
	66.419
	66.366
	66.345
	66.343
	66.337
	66.295
	66.245
	66.223
	66.22
	66.198
	66.196
	66.186
	66.137
	66.111
	66.07
	66.036
	66.034
	66.025
	65.978
	65.968
	65.952
	65.93
	65.873
	65.869
	65.861
	65.861
	65.824
	65.765
	65.754
	65.731
	65.657
	65.656
	65.649
	65.642
	65.632
	65.585
	65.571
	65.539
	65.53
	65.505
	65.497
	65.472
	65.41
	65.39
	65.383
	65.347
	65.297
	65.274
	65.234
	65.231
	65.223
	65.176
	65.16
	65.157
	65.148
	65.101
	65.079
	65.043
	65.039
	64.967
	64.951
	64.947
	64.939
	64.882
	64.869
	64.862
	64.85
	64.847
	64.835
	64.827
	64.822
	64.816
	64.816
	64.793
	64.783
	64.775
	64.771
	64.768
	64.766
	64.764
	64.751
	64.743
	64.674
	64.521
	64.513
	64.476
	64.471
	64.446
	64.429
	64.416
	64.4
	64.39
	64.383
	64.376
	64.355
	64.344
	64.341
	64.333
	64.332
	64.327
	64.309
	64.296
	64.216
	64.207
	64.185
	64.182
	64.174
	64.141
	64.105
	64.08
	64.075
	64.065
	64.063
	64.058
	64.033
	64.033
	64.032
	64.03
	64.024
	64.008
	64.006
	63.946
	63.932
	63.916
	63.908
	63.908
	63.891
	63.879
	63.848
	63.786
	63.741
	63.711
	63.692
	63.682
	63.612
	63.592
	63.548
	63.537
	63.523
	63.512
	63.501
	63.494
	63.48
	63.468
	63.462
	63.44
	63.427
	63.423
	63.396
	63.375
	63.373
	63.329
	63.311
	63.31
	63.298
	63.295
	63.269
	63.25
	63.244
	63.23
	63.194
	63.176
	63.167
	63.137
	63.107
	63.101
	63.094
	63.07
	63.042
	63.028
	63.004
	63
	62.987
	62.984
	62.982
	62.972
	62.944
	62.942
	62.926
	62.925
	62.912
	62.9
	62.893
	62.893
	62.866
	62.84
	62.831
	62.821
	62.815
	62.807
	62.798
	62.795
	62.791
	62.781
	62.778
	62.765
	62.762
	62.75
	62.739
	62.718
	62.663
	62.653
	62.65
	62.638
	62.628
	62.611
	62.564
	62.552
	62.514
	62.511
	62.506
	62.5
	62.499
	62.483
	62.432
	62.425
	62.419
	62.402
	62.379
	62.377
	62.325
	62.318
	62.3
	62.28
	62.187
	62.184
	62.183
	62.152
	62.146
	62.109
	62.093
	62.081
	62.037
	61.999
	61.986
	61.984
	61.977
	61.976
	61.964
	61.963
	61.947
	61.938
	61.922
	61.921
	61.845
	61.833
	61.817
	61.806
	61.795
	61.795
	61.792
	61.786
	61.743
	61.733
	61.705
	61.685
	61.663
	61.647
	61.634
	61.62
	61.58
	61.554
	61.459
	61.45
	61.441
	61.427
	61.426
	61.327
	61.289
	61.265
	61.257
	61.249
	61.221
	61.196
	61.193
	61.188
	61.175
	61.158
	61.146
	61.138
	61.111
	61.108
	61.086
	61.086
	61.063
	61.058
	61.053
	61.034
	61.018
	60.996
	60.976
	60.95
	60.925
	60.918
	60.917
	60.899
	60.893
	60.888
	60.85
	60.833
	60.812
	60.808
	60.805
	60.805
	60.801
	60.799
	60.796
	60.787
	60.784
	60.783
	60.758
	60.738
	60.692
	60.686
	60.674
	60.656
	60.635
	60.633
	60.622
	60.621
	60.598
	60.585
	60.579
	60.575
	60.556
	60.539
	60.537
	60.521
	60.512
	60.51
	60.433
	60.413
	60.413
	60.372
	60.342
	60.341
	60.335
	60.325
	60.307
	60.286
	60.281
	60.273
	60.249
	60.246
	60.194
	60.173
	60.166
	60.109
	60.042
	60.019
	59.935
	59.929
	59.923
	59.92
	59.914
	59.912
	59.898
	59.849
	59.815
	59.693
	59.682
	59.654
	59.645
	59.578
	59.571
	59.566
	59.564
	59.503
	59.476
	59.466
	59.464
	59.425
	59.425
	59.379
	59.356
	59.328
	59.314
	59.297
	59.29
	59.284
	59.275
	59.266
	59.256
	59.197
	59.182
	59.142
	59.138
	59.135
	59.129
	59.123
	59.114
	59.106
	59.101
	59.096
	59.085
	59.054
	59.052
	59.032
	59.03
	58.989
	58.978
	58.973
	58.963
	58.96
	58.949
	58.947
	58.938
	58.909
	58.896
	58.794
	58.792
	58.771
	58.76
	58.759
	58.722
	58.706
	58.678
	58.666
	58.638
	58.631
	58.618
	58.601
	58.6
	58.593
	58.587
	58.558
	58.54
	58.476
	58.465
	58.445
	58.439
	58.425
	58.41
	58.404
	58.392
	58.36
	58.36
	58.352
	58.322
	58.308
	58.287
	58.247
	58.233
	58.224
	58.196
	58.193
	58.181
	58.164
	58.159
	58.156
	58.155
	58.147
	58.092
	58.082
	58.079
	58.074
	58.061
	58.049
	58.035
	58.014
	57.987
	57.921
	57.913
	57.847
	57.832
	57.822
	57.806
	57.758
	57.751
	57.735
	57.722
	57.71
	57.685
	57.65
	57.609
	57.578
	57.566
	57.562
	57.546
	57.536
	57.531
	57.524
	57.493
	57.481
	57.472
	57.471
	57.445
	57.437
	57.423
	57.417
	57.403
	57.398
	57.36
	57.34
	57.309
	57.308
	57.297
	57.296
	57.256
	57.229
	57.177
	57.156
	57.129
	57.123
	57.118
	57.108
	57.106
	57.075
	57.071
	57.059
	57.052
	57.001
	57
	56.99
	56.979
	56.965
	56.964
	56.894
	56.86
	56.855
	56.842
	56.831
	56.817
	56.812
	56.792
	56.785
	56.722
	56.713
	56.711
	56.701
	56.69
	56.683
	56.681
	56.681
	56.67
	56.669
	56.666
	56.654
	56.592
	56.586
	56.547
	56.54
	56.533
	56.458
	56.435
	56.424
	56.415
	56.415
	56.414
	56.401
	56.397
	56.376
	56.37
	56.34
	56.262
	56.16
	56.149
	56.147
	56.139
	56.137
	56.1
	56.055
	56.044
	56.038
	56
	55.98
	55.926
	55.922
	55.912
	55.868
	55.859
	55.815
	55.806
	55.795
	55.791
	55.785
	55.766
	55.735
	55.715
	55.708
	55.691
	55.69
	55.675
	55.639
	55.633
	55.624
	55.618
	55.605
	55.604
	55.586
	55.554
	55.545
	55.521
	55.516
	55.516
	55.506
	55.469
	55.465
	55.463
	55.459
	55.426
	55.4
	55.398
	55.392
	55.38
	55.369
	55.342
	55.322
	55.314
	55.265
	55.265
	55.264
	55.263
	55.221
	55.178
	55.154
	55.123
	55.114
	55.1
	55.092
	55.058
	55.042
	55.041
	55.03
	55.003
	54.983
	54.979
	54.915
	54.899
	54.839
	54.838
	54.787
	54.742
	54.728
	54.723
	54.721
	54.701
	54.694
	54.681
	54.661
	54.646
	54.621
	54.609
	54.602
	54.598
	54.595
	54.594
	54.575
	54.575
	54.569
	54.547
	54.541
	54.522
	54.52
	54.465
	54.464
	54.427
	54.423
	54.41
	54.4
	54.39
	54.352
	54.343
	54.268
	54.223
	54.177
	54.165
	54.143
	54.116
	54.112
	54.102
	54.06
	54.025
	54.023
	53.972
	53.967
	53.961
	53.95
	53.936
	53.916
	53.914
	53.894
	53.87
	53.865
	53.848
	53.84
	53.838
	53.837
	53.824
	53.81
	53.805
	53.789
	53.763
	53.751
	53.747
	53.728
	53.726
	53.726
	53.701
	53.695
	53.645
	53.641
	53.639
	53.636
	53.625
	53.614
	53.58
	53.575
	53.56
	53.559
	53.552
	53.551
	53.544
	53.531
	53.528
	53.508
	53.499
	53.481
	53.48
	53.471
	53.45
	53.43
	53.429
	53.384
	53.375
	53.334
	53.316
	53.307
	53.302
	53.299
	53.292
	53.272
	53.259
	53.245
	53.238
	53.23
	53.227
	53.223
	53.167
	53.142
	53.107
	53.081
	53.08
	53.07
	53.067
	53.063
	53.044
	53.043
	53.021
	53.014
	53.004
	52.997
	52.942
	52.878
	52.818
	52.808
	52.803
	52.788
	52.779
	52.779
	52.75
	52.671
	52.662
	52.657
	52.654
	52.651
	52.61
	52.599
	52.592
	52.588
	52.586
	52.573
	52.51
	52.5
	52.491
	52.462
	52.45
	52.449
	52.434
	52.372
	52.367
	52.349
	52.332
	52.323
	52.3
	52.277
	52.243
	52.224
	52.148
	52.145
	52.143
	52.139
	52.127
	52.12
	52.077
	52.07
	52.054
	52.054
	52.027
	52.021
	52.009
	51.976
	51.974
	51.966
	51.965
	51.96
	51.959
	51.942
	51.931
	51.918
	51.902
	51.883
	51.883
	51.859
	51.852
	51.842
	51.835
	51.826
	51.823
	51.798
	51.738
	51.728
	51.701
	51.661
	51.639
	51.612
	51.603
	51.589
	51.555
	51.511
	51.506
	51.505
	51.483
	51.478
	51.458
	51.428
	51.399
	51.375
	51.374
	51.336
	51.324
	51.317
	51.315
	51.31
	51.304
	51.293
	51.265
	51.253
	51.243
	51.22
	51.214
	51.167
	51.164
	51.159
	51.149
	51.139
	51.133
	51.125
	51.121
	51.045
	51.024
	51.02
	51.016
	50.97
	50.894
	50.853
	50.836
	50.781
	50.758
	50.749
	50.742
	50.703
	50.685
	50.66
	50.658
	50.657
	50.655
	50.642
	50.617
	50.604
	50.575
	50.488
	50.434
	50.42
	50.409
	50.398
	50.384
	50.36
	50.356
	50.355
	50.353
	50.348
	50.34
	50.309
	50.22
	50.201
	50.188
	50.15
	50.145
	50.139
	50.131
	50.123
	50.11
	50.096
	50.063
	50.044
	50.03
	50.017
	49.959
	49.949
	49.89
	49.85
	49.836
	49.821
	49.818
	49.809
	49.79
	49.785
	49.743
	49.697
	49.653
	49.626
	49.612
	49.611
	49.599
	49.575
	49.541
	49.513
	49.501
	49.424
	49.419
	49.399
	49.36
	49.351
	49.351
	49.319
	49.282
	49.262
	49.236
	49.224
	49.185
	49.092
	49.091
	49.089
	49.027
	49.013
	49.007
	48.992
	48.968
	48.932
	48.903
	48.899
	48.89
	48.888
	48.884
	48.869
	48.842
	48.84
	48.821
	48.776
	48.763
	48.682
	48.667
	48.658
	48.65
	48.65
	48.629
	48.629
	48.564
	48.549
	48.528
	48.506
	48.479
	48.46
	48.424
	48.416
	48.416
	48.39
	48.389
	48.305
	48.305
	48.284
	48.284
	48.278
	48.274
	48.264
	48.263
	48.24
	48.222
	48.206
	48.157
	48.149
	48.139
	48.135
	48.124
	48.094
	48.04
	48.035
	48.029
	47.939
	47.926
	47.909
	47.903
	47.899
	47.893
	47.893
	47.89
	47.89
	47.867
	47.865
	47.852
	47.849
	47.8
	47.756
	47.755
	47.728
	47.728
	47.701
	47.682
	47.677
	47.652
	47.579
	47.574
	47.538
	47.534
	47.507
	47.503
	47.502
	47.449
	47.426
	47.415
	47.411
	47.403
	47.398
	47.359
	47.356
	47.32
	47.309
	47.285
	47.231
	47.226
	47.198
	47.195
	47.192
	47.176
	47.153
	47.139
	47.088
	47.057
	47.05
	47.043
	46.994
	46.959
	46.919
	46.905
	46.89
	46.89
	46.83
	46.784
	46.778
	46.777
	46.742
	46.713
	46.56
	46.555
	46.547
	46.537
	46.535
	46.507
	46.472
	46.45
	46.379
	46.346
	46.336
	46.3
	46.3
	46.299
	46.259
	46.232
	46.194
	46.158
	46.141
	46.131
	46.059
	46.027
	46.024
	46.004
	45.983
	45.961
	45.908
	45.897
	45.894
	45.886
	45.876
	45.87
	45.866
	45.829
	45.771
	45.756
	45.734
	45.712
	45.698
	45.69
	45.671
	45.636
	45.625
	45.62
	45.581
	45.56
	45.541
	45.519
	45.447
	45.433
	45.422
	45.4
	45.323
	45.292
	45.287
	45.269
	45.261
	45.256
	45.208
	45.208
	45.207
	45.203
	45.11
	45.09
	45.036
	44.984
	44.956
	44.928
	44.927
	44.868
	44.844
	44.787
	44.761
	44.755
	44.734
	44.671
	44.664
	44.647
	44.63
	44.594
	44.591
	44.585
	44.497
	44.483
	44.471
	44.452
	44.452
	44.436
	44.386
	44.356
	44.341
	44.34
	44.295
	44.291
	44.281
	44.267
	44.265
	44.109
	44.082
	44.069
	44.015
	43.983
	43.959
	43.958
	43.878
	43.858
	43.836
	43.826
	43.774
	43.761
	43.696
	43.631
	43.55
	43.463
	43.45
	43.4
	43.389
	43.372
	43.36
	43.327
	43.324
	43.234
	43.154
	43.149
	43.114
	42.937
	42.934
	42.927
	42.905
	42.814
	42.787
	42.781
	42.73
	42.713
	42.704
	42.408
	42.402
	42.297
	42.275
	42.189
	42.136
	42.067
	42.013
	41.915
	41.894
	41.88
	41.869
	41.781
	41.769
	41.726
	41.674
	41.273
	41.216
	41.215
	41.082
	41.017
	40.605
	40.327
	40.235
	39.958
	39.914
	39.788
	39.406
	39.111
	38.77
	38.67
	38.628
	38.623
	38.443
	37.598
	37.365
	36.638
	36.632
	36.507
	35.945
	35.532
	35.467

## Sheet: Extended Data Fig 4_Patient 6
HK1 HI α	HK1 HI β
73.771	102.952
67.609	95.152
66.659	93.394
64.428	92.854
63.773	89.845
62.77	89.606
61.377	89.264			Mean Fluorescence Intensity (MFI) values for HK1 expression within individual alpha and beta cells
60.758	88.897
60.667	88.784
60.496	88.467
60.191	88.211
60.075	88.05
59.059	87.403
58.916	87.125
58.911	86.771
58.694	86.692
58.681	86.574
58.562	86.484
58.287	86.347
57.904	85.993
57.411	85.783
57.173	85.254
56.898	85.088
56.796	85.065
56.545	84.498
56.544	84.393
56.44	83.987
56.391	83.761
56.077	83.42
55.829	82.844
55.376	82.64
55.211	82.624
55.204	82.613
55.054	82.384
54.899	82.088
54.375	81.904
54.229	81.617
53.942	80.699
53.817	80.482
53.746	80.378
53.686	80.346
53.665	79.86
53.52	79.821
53.44	79.785
53.438	79.777
53.082	79.598
52.936	79.437
52.728	79.311
52.653	79.296
52.621	79.075
52.303	78.604
52.291	78.016
52.029	77.973
51.801	77.943
51.642	77.619
51.618	77.522
51.35	77.356
51.292	77.229
51.27	77.176
51.261	77.172
51.148	77.075
50.548	77.049
50.535	76.94
50.441	76.833
50.163	76.814
50.136	76.694
50.13	76.605
49.774	76.534
49.509	76.446
49.459	76.341
49.297	76.231
48.991	76.161
48.972	76.057
48.918	75.827
48.901	75.694
48.615	75.622
48.614	75.483
48.546	75.397
48.501	75.36
48.475	75.17
48.447	75.109
48.384	75.048
48.089	75.02
48.019	74.515
47.983	74.416
47.958	74.263
47.857	74.165
47.717	73.954
47.63	73.722
47.49	73.709
47.406	73.647
47.306	73.49
47.262	73.146
47.242	73.123
47.159	72.956
47.146	72.926
47.111	72.901
46.615	72.617
46.588	72.583
46.367	72.536
46.188	72.453
45.897	72.145
45.869	72.057
45.785	71.955
45.633	71.874
45.496	71.836
45.449	71.34
45.416	71.324
45.331	71.192
45.32	71.091
45.148	71.065
45.095	70.798
45.081	70.742
45.051	70.691
44.978	70.641
44.93	70.61
44.908	70.58
44.879	70.391
44.838	70.38
44.816	70.343
44.735	70.317
44.574	70.288
44.5	69.891
44.463	69.891
44.425	69.702
44.055	69.678
44.012	69.649
43.879	69.566
43.832	69.53
43.785	69.242
43.694	69.214
43.653	69.186
43.546	69.105
43.51	69.102
43.5	68.974
43.498	68.958
43.484	68.943
43.47	68.861
43.454	68.827
43.389	68.81
43.349	68.734
43.316	68.708
43.292	68.577
43.268	68.555
43.248	68.508
43.19	68.462
43.117	68.405
43.068	68.395
43.056	68.242
42.966	68.202
42.963	68.188
42.935	68.083
42.929	67.98
42.887	67.923
42.884	67.853
42.827	67.77
42.793	67.765
42.778	67.751
42.705	67.751
42.687	67.744
42.627	67.727
42.625	67.724
42.613	67.723
42.607	67.677
42.571	67.584
42.565	67.329
42.558	67.152
42.47	67.102
42.462	67.08
42.458	66.926
42.451	66.904
42.445	66.885
42.445	66.567
42.422	66.451
42.396	66.448
42.37	66.431
42.307	66.37
42.291	66.296
42.233	66.277
42.223	66.246
42.181	66.124
42.165	66.11
42.14	66.074
42.131	66.07
42.09	66.03
42.044	65.916
42.04	65.882
42.02	65.766
41.989	65.76
41.935	65.739
41.904	65.699
41.873	65.692
41.856	65.653
41.849	65.6
41.84	65.568
41.822	65.547
41.8	65.454
41.754	65.396
41.751	65.337
41.743	65.329
41.699	65.155
41.674	65.122
41.668	65.075
41.652	65.05
41.652	65.02
41.64	64.992
41.639	64.987
41.578	64.981
41.566	64.973
41.561	64.934
41.555	64.791
41.523	64.732
41.503	64.709
41.387	64.673
41.371	64.573
41.36	64.538
41.358	64.482
41.336	64.465
41.336	64.355
41.321	64.324
41.294	64.297
41.287	64.293
41.25	64.286
41.172	64.243
41.168	64.146
41.091	64.129
41.078	64.103
41.074	64.097
41.057	64.041
41.02	64.025
41.009	63.977
40.988	63.972
40.972	63.944
40.948	63.911
40.887	63.907
40.857	63.765
40.829	63.739
40.822	63.705
40.822	63.68
40.82	63.668
40.798	63.601
40.796	63.514
40.788	63.505
40.777	63.483
40.772	63.466
40.676	63.438
40.67	63.438
40.638	63.417
40.624	63.409
40.602	63.39
40.568	63.367
40.548	63.346
40.519	63.333
40.512	63.305
40.5	63.304
40.446	63.265
40.436	63.221
40.415	63.214
40.399	63.178
40.38	63.151
40.374	63.141
40.361	63.104
40.344	63.077
40.324	63.074
40.317	62.956
40.317	62.937
40.292	62.928
40.265	62.882
40.256	62.868
40.248	62.826
40.233	62.773
40.22	62.759
40.152	62.728
40.137	62.722
40.133	62.719
40.114	62.704
40.11	62.691
40.097	62.673
40.084	62.665
40.075	62.66
40.036	62.65
40.027	62.633
40.017	62.616
40.015	62.599
40.003	62.567
39.959	62.561
39.921	62.5
39.915	62.5
39.908	62.474
39.9	62.457
39.891	62.417
39.885	62.352
39.864	62.352
39.863	62.345
39.845	62.192
39.833	62.189
39.829	62.162
39.81	62.153
39.802	62.151
39.791	62.113
39.787	62.112
39.772	62.049
39.743	62.04
39.743	62.021
39.742	62.012
39.729	61.986
39.71	61.978
39.706	61.948
39.696	61.917
39.694	61.89
39.67	61.83
39.668	61.782
39.666	61.704
39.643	61.686
39.641	61.667
39.636	61.647
39.606	61.646
39.588	61.626
39.579	61.585
39.574	61.559
39.561	61.526
39.526	61.495
39.507	61.49
39.506	61.446
39.495	61.375
39.489	61.366
39.484	61.356
39.446	61.348
39.439	61.337
39.43	61.333
39.429	61.276
39.399	61.274
39.391	61.224
39.36	61.196
39.358	61.178
39.341	61.178
39.336	61.151
39.285	61.117
39.275	61.106
39.266	61.049
39.255	61.006
39.25	60.984
39.245	60.952
39.244	60.918
39.242	60.883
39.242	60.867
39.239	60.862
39.207	60.858
39.198	60.832
39.18	60.784
39.143	60.738
39.135	60.68
39.132	60.673
39.128	60.628
39.104	60.621
39.088	60.618
39.08	60.584
39.077	60.56
39.076	60.545
39.075	60.458
39.062	60.404
39.047	60.38
39.022	60.316
39.02	60.292
39.018	60.26
39.015	60.26
39.009	60.253
39.003	60.247
39	60.24
38.978	60.239
38.974	60.238
38.962	60.206
38.96	60.165
38.955	60.116
38.954	60.101
38.953	60.091
38.893	60.064
38.871	60.048
38.835	60.047
38.814	60.016
38.813	60.005
38.793	59.891
38.79	59.877
38.754	59.833
38.711	59.82
38.691	59.815
38.684	59.808
38.684	59.783
38.65	59.747
38.635	59.707
38.598	59.689
38.588	59.655
38.581	59.643
38.56	59.605
38.555	59.603
38.545	59.574
38.528	59.569
38.527	59.556
38.527	59.55
38.51	59.515
38.509	59.495
38.464	59.441
38.454	59.429
38.44	59.425
38.435	59.416
38.433	59.361
38.421	59.36
38.41	59.343
38.404	59.343
38.397	59.296
38.38	59.265
38.357	59.192
38.352	59.177
38.35	59.163
38.349	59.147
38.343	59.143
38.339	59.142
38.325	59.105
38.29	59.089
38.273	59.077
38.252	59.07
38.25	59.06
38.247	59.052
38.243	59.045
38.201	59.043
38.168	59.041
38.156	59.036
38.144	58.976
38.126	58.964
38.115	58.959
38.089	58.956
38.068	58.925
38.064	58.92
38.055	58.862
38.046	58.832
38.033	58.824
38.021	58.791
38.013	58.787
37.995	58.76
37.98	58.697
37.966	58.676
37.952	58.666
37.948	58.648
37.94	58.597
37.922	58.58
37.919	58.57
37.912	58.494
37.91	58.464
37.894	58.458
37.869	58.457
37.862	58.436
37.86	58.403
37.834	58.385
37.832	58.348
37.831	58.328
37.822	58.315
37.821	58.312
37.817	58.31
37.792	58.275
37.788	58.237
37.788	58.195
37.788	58.19
37.773	58.19
37.772	58.181
37.764	58.17
37.748	58.116
37.726	58.063
37.679	58.061
37.674	58.056
37.669	58.025
37.652	58.022
37.638	58.013
37.588	58
37.576	57.988
37.558	57.934
37.54	57.907
37.521	57.902
37.518	57.901
37.514	57.897
37.512	57.841
37.48	57.759
37.458	57.735
37.454	57.717
37.452	57.716
37.446	57.611
37.426	57.61
37.408	57.558
37.402	57.542
37.354	57.525
37.348	57.523
37.339	57.508
37.308	57.491
37.304	57.49
37.235	57.486
37.22	57.445
37.18	57.41
37.16	57.38
37.155	57.374
37.118	57.361
37.099	57.336
37.08	57.308
37.04	57.288
37.03	57.283
37.016	57.27
37.011	57.25
37	57.244
36.984	57.218
36.981	57.176
36.978	57.166
36.964	57.148
36.957	57.142
36.949	57.138
36.948	57.132
36.931	57.116
36.927	57.107
36.924	57.107
36.918	57.102
36.916	57.065
36.912	57.057
36.88	57.053
36.867	57.048
36.854	57.025
36.839	57
36.838	56.996
36.835	56.981
36.834	56.96
36.825	56.902
36.816	56.901
36.809	56.894
36.789	56.864
36.766	56.862
36.75	56.81
36.749	56.808
36.742	56.803
36.733	56.795
36.689	56.78
36.676	56.747
36.656	56.74
36.641	56.734
36.64	56.734
36.636	56.731
36.615	56.716
36.612	56.703
36.612	56.642
36.612	56.636
36.6	56.629
36.598	56.627
36.594	56.625
36.554	56.62
36.549	56.608
36.54	56.56
36.53	56.553
36.528	56.552
36.511	56.536
36.498	56.516
36.48	56.481
36.469	56.461
36.453	56.459
36.438	56.448
36.433	56.419
36.407	56.398
36.377	56.384
36.375	56.366
36.374	56.345
36.374	56.343
36.371	56.331
36.37	56.262
36.35	56.241
36.349	56.239
36.341	56.216
36.336	56.186
36.332	56.183
36.332	56.182
36.32	56.172
36.32	56.162
36.302	56.107
36.291	56.104
36.256	56.099
36.253	56.078
36.252	56.077
36.248	56.076
36.228	55.993
36.22	55.979
36.194	55.972
36.182	55.97
36.178	55.928
36.171	55.912
36.17	55.885
36.167	55.881
36.155	55.878
36.148	55.865
36.118	55.864
36.102	55.859
36.101	55.842
36.087	55.832
36.062	55.821
36.042	55.819
36.042	55.814
36.018	55.811
36.012	55.786
35.987	55.782
35.984	55.782
35.98	55.775
35.972	55.765
35.97	55.748
35.966	55.729
35.966	55.713
35.909	55.709
35.902	55.696
35.863	55.661
35.856	55.655
35.841	55.645
35.836	55.629
35.834	55.628
35.825	55.622
35.818	55.618
35.812	55.612
35.747	55.597
35.742	55.579
35.741	55.557
35.74	55.543
35.737	55.527
35.731	55.524
35.727	55.522
35.713	55.52
35.701	55.491
35.685	55.482
35.671	55.478
35.655	55.457
35.641	55.431
35.604	55.422
35.599	55.387
35.574	55.368
35.566	55.359
35.548	55.359
35.547	55.359
35.546	55.352
35.533	55.327
35.528	55.326
35.506	55.31
35.504	55.307
35.502	55.282
35.492	55.263
35.486	55.256
35.484	55.237
35.482	55.236
35.48	55.235
35.474	55.234
35.463	55.225
35.449	55.221
35.448	55.219
35.425	55.211
35.409	55.181
35.408	55.18
35.394	55.162
35.38	55.128
35.38	55.114
35.373	55.114
35.372	55.093
35.35	55.05
35.333	55.05
35.306	55.046
35.298	55.042
35.29	54.986
35.289	54.982
35.263	54.98
35.257	54.967
35.244	54.962
35.231	54.932
35.205	54.922
35.2	54.921
35.189	54.916
35.177	54.908
35.176	54.901
35.168	54.879
35.166	54.844
35.165	54.819
35.163	54.811
35.159	54.797
35.147	54.796
35.138	54.786
35.136	54.759
35.111	54.728
35.11	54.7
35.108	54.654
35.107	54.654
35.066	54.64
35.065	54.63
35.059	54.628
35.055	54.573
35.053	54.573
35.038	54.554
35.031	54.549
35.014	54.538
35.009	54.529
35.007	54.523
35.003	54.515
34.986	54.514
34.972	54.501
34.964	54.499
34.962	54.493
34.953	54.487
34.942	54.483
34.913	54.476
34.892	54.472
34.886	54.46
34.848	54.459
34.831	54.414
34.831	54.363
34.828	54.36
34.823	54.355
34.801	54.296
34.789	54.293
34.772	54.287
34.744	54.28
34.732	54.27
34.71	54.266
34.695	54.253
34.681	54.248
34.652	54.242
34.649	54.232
34.639	54.229
34.63	54.226
34.623	54.215
34.621	54.194
34.617	54.175
34.61	54.17
34.605	54.161
34.6	54.153
34.595	54.113
34.586	54.107
34.583	54.086
34.557	54.083
34.543	54.078
34.541	54.073
34.538	54.068
34.534	54.048
34.533	54.038
34.519	54.037
34.488	54.006
34.477	54.006
34.474	54.005
34.473	53.98
34.463	53.975
34.457	53.97
34.452	53.96
34.445	53.932
34.435	53.925
34.421	53.905
34.418	53.89
34.398	53.884
34.394	53.837
34.376	53.833
34.354	53.819
34.35	53.811
34.342	53.751
34.339	53.739
34.332	53.733
34.325	53.68
34.31	53.674
34.306	53.666
34.299	53.665
34.278	53.648
34.272	53.612
34.266	53.611
34.252	53.607
34.227	53.605
34.219	53.602
34.202	53.599
34.193	53.576
34.182	53.556
34.166	53.511
34.158	53.494
34.142	53.493
34.136	53.48
34.132	53.44
34.119	53.427
34.112	53.4
34.104	53.398
34.098	53.379
34.093	53.333
34.082	53.325
34.069	53.312
34.067	53.305
34.064	53.302
34.056	53.294
34.055	53.273
34.046	53.259
34.043	53.256
34.024	53.254
34.002	53.23
34	53.224
33.992	53.199
33.987	53.196
33.976	53.186
33.97	53.17
33.963	53.162
33.953	53.147
33.952	53.133
33.952	53.111
33.94	53.093
33.934	53.084
33.92	53.079
33.916	53.077
33.913	53.074
33.912	53.047
33.911	53.037
33.891	53.036
33.855	53.034
33.843	53.027
33.841	53.025
33.839	53.012
33.83	53.004
33.818	52.998
33.811	52.991
33.811	52.984
33.801	52.976
33.794	52.97
33.789	52.953
33.789	52.953
33.789	52.946
33.786	52.933
33.772	52.926
33.76	52.896
33.758	52.882
33.754	52.847
33.746	52.82
33.742	52.805
33.731	52.771
33.722	52.72
33.721	52.715
33.711	52.714
33.71	52.708
33.698	52.702
33.693	52.7
33.686	52.697
33.678	52.685
33.664	52.668
33.661	52.668
33.65	52.652
33.641	52.649
33.639	52.642
33.636	52.631
33.633	52.624
33.633	52.607
33.621	52.606
33.598	52.605
33.587	52.604
33.575	52.603
33.569	52.575
33.568	52.563
33.564	52.557
33.554	52.543
33.552	52.53
33.543	52.515
33.52	52.51
33.508	52.49
33.503	52.482
33.491	52.471
33.484	52.458
33.468	52.449
33.465	52.443
33.464	52.438
33.449	52.436
33.44	52.423
33.433	52.41
33.43	52.402
33.429	52.389
33.429	52.378
33.428	52.336
33.425	52.332
33.421	52.316
33.42	52.308
33.419	52.29
33.397	52.265
33.394	52.259
33.366	52.248
33.363	52.23
33.357	52.221
33.347	52.203
33.343	52.165
33.339	52.162
33.337	52.156
33.332	52.147
33.331	52.136
33.322	52.126
33.303	52.126
33.289	52.125
33.284	52.116
33.281	52.087
33.281	52.07
33.269	52.063
33.268	52.059
33.264	52.038
33.255	52.024
33.25	52.019
33.249	51.978
33.24	51.969
33.205	51.965
33.204	51.951
33.18	51.947
33.174	51.936
33.167	51.919
33.16	51.916
33.144	51.902
33.132	51.891
33.125	51.87
33.114	51.86
33.099	51.848
33.099	51.843
33.095	51.834
33.091	51.829
33.074	51.816
33.073	51.791
33.041	51.784
33.025	51.768
33.022	51.764
33.022	51.762
33.022	51.761
33.017	51.746
32.972	51.741
32.972	51.735
32.963	51.72
32.961	51.715
32.947	51.709
32.937	51.708
32.934	51.706
32.931	51.706
32.924	51.706
32.911	51.698
32.911	51.696
32.9	51.688
32.874	51.674
32.868	51.668
32.859	51.639
32.856	51.639
32.835	51.638
32.834	51.63
32.833	51.628
32.83	51.622
32.827	51.602
32.822	51.599
32.816	51.597
32.794	51.565
32.793	51.543
32.782	51.528
32.779	51.516
32.779	51.505
32.773	51.473
32.771	51.467
32.763	51.444
32.751	51.441
32.745	51.426
32.734	51.416
32.731	51.398
32.727	51.386
32.725	51.386
32.724	51.38
32.723	51.38
32.721	51.369
32.693	51.364
32.654	51.334
32.641	51.33
32.638	51.323
32.636	51.321
32.635	51.293
32.613	51.268
32.608	51.25
32.599	51.241
32.594	51.234
32.589	51.228
32.58	51.218
32.579	51.213
32.578	51.204
32.578	51.186
32.572	51.17
32.566	51.164
32.563	51.133
32.563	51.085
32.552	51.076
32.546	51.07
32.542	51.069
32.535	51.048
32.532	51.029
32.509	51.029
32.503	51.002
32.498	50.977
32.486	50.972
32.485	50.971
32.481	50.97
32.477	50.969
32.474	50.929
32.471	50.922
32.468	50.921
32.467	50.916
32.461	50.893
32.457	50.873
32.457	50.871
32.455	50.867
32.448	50.862
32.447	50.809
32.444	50.806
32.421	50.804
32.42	50.795
32.419	50.784
32.412	50.775
32.406	50.765
32.405	50.765
32.403	50.741
32.375	50.738
32.361	50.728
32.352	50.727
32.336	50.723
32.332	50.708
32.329	50.698
32.325	50.693
32.314	50.681
32.311	50.679
32.308	50.673
32.301	50.667
32.299	50.661
32.291	50.642
32.286	50.632
32.267	50.628
32.262	50.62
32.258	50.615
32.253	50.607
32.253	50.603
32.242	50.598
32.236	50.595
32.23	50.595
32.23	50.583
32.229	50.583
32.208	50.581
32.198	50.579
32.184	50.568
32.184	50.566
32.183	50.564
32.178	50.553
32.177	50.543
32.164	50.538
32.161	50.537
32.153	50.524
32.151	50.488
32.141	50.479
32.137	50.474
32.134	50.446
32.131	50.443
32.129	50.423
32.129	50.417
32.116	50.417
32.109	50.405
32.102	50.382
32.081	50.368
32.078	50.357
32.076	50.353
32.071	50.351
32.068	50.35
32.066	50.349
32.066	50.333
32.063	50.315
32.059	50.31
32.056	50.309
32.052	50.307
32.04	50.304
32.038	50.293
32.032	50.278
32.021	50.266
32.006	50.265
31.991	50.262
31.984	50.25
31.974	50.243
31.967	50.241
31.958	50.235
31.944	50.211
31.938	50.207
31.933	50.206
31.932	50.204
31.931	50.178
31.925	50.176
31.911	50.162
31.907	50.153
31.897	50.142
31.875	50.14
31.873	50.13
31.867	50.111
31.863	50.095
31.859	50.091
31.855	50.089
31.853	50.071
31.85	50.068
31.841	50.063
31.84	50.062
31.837	50.059
31.833	50.05
31.829	50.038
31.819	50.034
31.819	50.03
31.806	50.026
31.801	50.018
31.799	50.016
31.798	50.007
31.786	50.004
31.776	49.995
31.752	49.97
31.749	49.966
31.743	49.963
31.737	49.957
31.729	49.953
31.72	49.938
31.712	49.929
31.708	49.928
31.701	49.92
31.695	49.915
31.695	49.901
31.692	49.886
31.689	49.884
31.674	49.875
31.672	49.874
31.672	49.85
31.654	49.846
31.653	49.845
31.648	49.841
31.639	49.832
31.633	49.821
31.63	49.817
31.616	49.807
31.605	49.807
31.601	49.804
31.595	49.801
31.594	49.8
31.587	49.794
31.579	49.793
31.577	49.784
31.575	49.763
31.562	49.761
31.559	49.753
31.558	49.752
31.555	49.734
31.549	49.731
31.512	49.729
31.498	49.712
31.497	49.695
31.493	49.695
31.46	49.689
31.458	49.673
31.455	49.665
31.452	49.653
31.448	49.651
31.443	49.647
31.427	49.636
31.398	49.629
31.398	49.627
31.381	49.622
31.378	49.621
31.37	49.619
31.369	49.611
31.355	49.608
31.354	49.606
31.348	49.601
31.347	49.586
31.339	49.566
31.335	49.557
31.333	49.556
31.332	49.546
31.313	49.545
31.31	49.541
31.305	49.537
31.299	49.537
31.292	49.532
31.288	49.488
31.277	49.478
31.275	49.442
31.274	49.435
31.269	49.429
31.264	49.424
31.257	49.423
31.254	49.414
31.238	49.408
31.233	49.403
31.224	49.393
31.219	49.384
31.218	49.381
31.214	49.38
31.206	49.377
31.203	49.365
31.2	49.362
31.186	49.357
31.18	49.349
31.163	49.324
31.151	49.321
31.146	49.315
31.144	49.309
31.142	49.306
31.14	49.302
31.132	49.302
31.123	49.298
31.12	49.298
31.117	49.291
31.114	49.289
31.09	49.285
31.09	49.284
31.084	49.28
31.081	49.273
31.08	49.269
31.077	49.266
31.069	49.258
31.06	49.244
31.041	49.24
31.027	49.232
31.021	49.231
31.02	49.215
31.016	49.214
31.014	49.203
31.005	49.196
30.994	49.19
30.977	49.182
30.973	49.169
30.973	49.164
30.972	49.161
30.97	49.158
30.969	49.155
30.955	49.146
30.955	49.146
30.95	49.14
30.948	49.135
30.943	49.078
30.939	49.055
30.938	49.055
30.93	49.049
30.928	49.044
30.918	49.042
30.913	49.041
30.898	49.032
30.888	49.03
30.879	49.025
30.877	49.025
30.876	49.015
30.867	49.007
30.866	48.998
30.848	48.989
30.848	48.988
30.835	48.987
30.835	48.983
30.833	48.981
30.831	48.98
30.828	48.966
30.806	48.947
30.789	48.906
30.782	48.901
30.773	48.9
30.773	48.895
30.772	48.894
30.771	48.879
30.766	48.829
30.763	48.818
30.755	48.808
30.754	48.798
30.734	48.794
30.716	48.788
30.71	48.777
30.703	48.773
30.697	48.758
30.694	48.748
30.693	48.745
30.685	48.739
30.682	48.737
30.677	48.735
30.674	48.723
30.673	48.72
30.672	48.713
30.66	48.709
30.658	48.707
30.658	48.706
30.656	48.704
30.653	48.699
30.65	48.697
30.625	48.683
30.618	48.679
30.609	48.678
30.6	48.676
30.598	48.672
30.595	48.665
30.588	48.645
30.586	48.635
30.585	48.632
30.581	48.632
30.57	48.614
30.564	48.597
30.56	48.587
30.555	48.582
30.551	48.576
30.54	48.574
30.518	48.571
30.515	48.564
30.511	48.561
30.509	48.548
30.507	48.539
30.505	48.535
30.5	48.529
30.495	48.523
30.494	48.5
30.491	48.497
30.48	48.492
30.478	48.478
30.467	48.477
30.462	48.477
30.459	48.471
30.457	48.46
30.437	48.457
30.435	48.456
30.431	48.453
30.426	48.427
30.425	48.421
30.42	48.399
30.42	48.398
30.417	48.392
30.405	48.39
30.4	48.383
30.397	48.375
30.393	48.374
30.391	48.371
30.376	48.37
30.373	48.364
30.351	48.358
30.35	48.357
30.349	48.355
30.345	48.348
30.342	48.344
30.335	48.338
30.331	48.335
30.33	48.333
30.319	48.332
30.311	48.331
30.309	48.318
30.306	48.316
30.306	48.316
30.276	48.315
30.257	48.314
30.254	48.311
30.245	48.305
30.24	48.295
30.238	48.294
30.231	48.282
30.229	48.277
30.229	48.276
30.224	48.273
30.223	48.267
30.222	48.267
30.221	48.265
30.218	48.265
30.21	48.263
30.184	48.259
30.181	48.259
30.181	48.23
30.179	48.225
30.173	48.223
30.167	48.222
30.162	48.222
30.161	48.214
30.153	48.203
30.153	48.201
30.153	48.198
30.149	48.198
30.145	48.195
30.139	48.187
30.133	48.187
30.13	48.18
30.121	48.178
30.106	48.174
30.102	48.171
30.089	48.167
30.085	48.156
30.077	48.153
30.074	48.152
30.07	48.141
30.063	48.136
30.057	48.132
30.055	48.13
30.053	48.127
30.042	48.117
30.037	48.113
30.033	48.106
30.029	48.099
30.024	48.076
30.015	48.066
30.004	48.065
29.986	48.063
29.984	48.061
29.977	48.057
29.971	48.054
29.971	48.041
29.969	48.038
29.963	48.035
29.955	48.034
29.954	48.026
29.954	48.009
29.951	47.99
29.947	47.987
29.943	47.981
29.942	47.98
29.94	47.979
29.93	47.97
29.921	47.948
29.915	47.944
29.913	47.942
29.91	47.936
29.909	47.934
29.901	47.922
29.899	47.917
29.891	47.916
29.891	47.911
29.869	47.891
29.856	47.877
29.854	47.874
29.853	47.872
29.846	47.871
29.84	47.869
29.84	47.862
29.833	47.861
29.825	47.86
29.823	47.856
29.814	47.852
29.794	47.852
29.793	47.85
29.792	47.835
29.79	47.829
29.789	47.823
29.781	47.819
29.776	47.814
29.769	47.812
29.764	47.803
29.764	47.801
29.761	47.801
29.749	47.8
29.743	47.791
29.74	47.762
29.715	47.745
29.708	47.744
29.703	47.738
29.698	47.737
29.691	47.734
29.687	47.723
29.685	47.722
29.68	47.721
29.679	47.707
29.673	47.704
29.668	47.695
29.662	47.688
29.654	47.685
29.651	47.682
29.646	47.681
29.636	47.678
29.631	47.675
29.611	47.666
29.603	47.654
29.601	47.651
29.599	47.638
29.594	47.635
29.583	47.62
29.578	47.615
29.571	47.61
29.563	47.568
29.561	47.566
29.552	47.553
29.525	47.553
29.525	47.529
29.522	47.51
29.521	47.508
29.517	47.506
29.513	47.504
29.493	47.472
29.489	47.471
29.486	47.467
29.48	47.432
29.453	47.401
29.451	47.397
29.447	47.396
29.444	47.388
29.439	47.369
29.438	47.368
29.402	47.365
29.402	47.364
29.391	47.34
29.387	47.332
29.369	47.328
29.369	47.315
29.366	47.314
29.362	47.314
29.348	47.313
29.333	47.307
29.329	47.306
29.324	47.305
29.318	47.3
29.308	47.298
29.308	47.276
29.302	47.273
29.294	47.255
29.287	47.231
29.281	47.226
29.271	47.226
29.263	47.224
29.256	47.222
29.255	47.215
29.248	47.211
29.242	47.204
29.24	47.203
29.239	47.202
29.236	47.2
29.23	47.19
29.228	47.188
29.227	47.172
29.226	47.167
29.216	47.16
29.21	47.158
29.21	47.156
29.199	47.143
29.189	47.14
29.182	47.134
29.17	47.127
29.165	47.114
29.156	47.105
29.129	47.105
29.117	47.093
29.114	47.091
29.108	47.089
29.102	47.088
29.101	47.078
29.094	47.075
29.079	47.071
29.075	47.066
29.073	47.063
29.066	47.062
29.066	47.062
29.063	47.06
29.057	47.05
29.055	47.047
29.052	47.045
29.042	47.043
29.034	47.043
29.033	47.042
29.03	47.037
29.027	47.03
29.025	47.029
29.02	47.028
29.011	47.012
29.008	47.008
29.006	47.006
28.999	47
28.996	46.988
28.994	46.976
28.987	46.971
28.983	46.97
28.979	46.967
28.977	46.963
28.963	46.961
28.957	46.953
28.941	46.943
28.936	46.929
28.93	46.928
28.93	46.898
28.927	46.897
28.916	46.879
28.907	46.873
28.9	46.869
28.899	46.854
28.899	46.849
28.895	46.843
28.889	46.841
28.886	46.837
28.883	46.834
28.877	46.833
28.872	46.819
28.872	46.818
28.871	46.818
28.87	46.814
28.855	46.809
28.855	46.806
28.852	46.794
28.846	46.789
28.838	46.776
28.835	46.776
28.834	46.767
28.822	46.765
28.821	46.755
28.807	46.737
28.804	46.737
28.801	46.716
28.8	46.691
28.78	46.69
28.779	46.682
28.777	46.675
28.769	46.672
28.754	46.672
28.752	46.664
28.75	46.664
28.739	46.663
28.737	46.655
28.736	46.649
28.727	46.638
28.724	46.636
28.723	46.612
28.7	46.608
28.693	46.601
28.668	46.6
28.667	46.595
28.662	46.591
28.655	46.588
28.652	46.579
28.649	46.578
28.641	46.575
28.641	46.566
28.64	46.564
28.613	46.563
28.609	46.557
28.594	46.556
28.586	46.551
28.583	46.549
28.577	46.546
28.577	46.545
28.573	46.541
28.572	46.533
28.569	46.531
28.567	46.527
28.565	46.525
28.561	46.525
28.556	46.523
28.545	46.518
28.544	46.517
28.518	46.516
28.516	46.51
28.514	46.497
28.507	46.493
28.506	46.488
28.505	46.486
28.489	46.479
28.478	46.466
28.466	46.445
28.455	46.43
28.449	46.423
28.446	46.422
28.44	46.418
28.439	46.417
28.438	46.413
28.433	46.413
28.43	46.412
28.426	46.399
28.422	46.396
28.407	46.393
28.405	46.393
28.405	46.382
28.401	46.376
28.392	46.371
28.39	46.37
28.389	46.361
28.385	46.345
28.38	46.344
28.372	46.331
28.366	46.331
28.364	46.324
28.353	46.317
28.333	46.316
28.329	46.309
28.329	46.308
28.311	46.298
28.31	46.297
28.304	46.294
28.303	46.284
28.285	46.279
28.284	46.275
28.28	46.272
28.272	46.26
28.245	46.258
28.245	46.249
28.241	46.248
28.239	46.242
28.239	46.242
28.234	46.24
28.223	46.234
28.222	46.229
28.222	46.223
28.209	46.208
28.208	46.205
28.204	46.2
28.203	46.2
28.201	46.2
28.196	46.192
28.193	46.192
28.189	46.189
28.188	46.188
28.174	46.17
28.17	46.167
28.161	46.166
28.16	46.165
28.158	46.163
28.145	46.162
28.137	46.161
28.136	46.156
28.134	46.156
28.129	46.155
28.127	46.152
28.124	46.147
28.124	46.135
28.117	46.126
28.108	46.121
28.107	46.119
28.1	46.114
28.095	46.113
28.09	46.106
28.088	46.1
28.084	46.097
28.082	46.097
28.077	46.094
28.076	46.093
28.071	46.085
28.069	46.078
28.062	46.077
28.057	46.074
28.041	46.07
28.037	46.063
28.034	46.061
28.033	46.057
28.03	46.053
28.026	46.052
28.018	46.047
28.014	46.037
28.012	46.029
28.008	46.028
27.978	46.021
27.964	46.021
27.962	46.019
27.959	46.016
27.947	46.016
27.944	46.012
27.938	46.012
27.937	46.008
27.9	46.007
27.899	45.998
27.893	45.996
27.885	45.987
27.871	45.983
27.868	45.982
27.856	45.981
27.856	45.98
27.848	45.974
27.839	45.96
27.837	45.957
27.835	45.94
27.833	45.937
27.83	45.936
27.827	45.932
27.826	45.932
27.825	45.931
27.813	45.93
27.811	45.92
27.802	45.918
27.799	45.916
27.798	45.914
27.79	45.913
27.786	45.913
27.782	45.906
27.779	45.906
27.775	45.904
27.775	45.902
27.774	45.901
27.767	45.894
27.738	45.893
27.733	45.887
27.722	45.88
27.714	45.879
27.709	45.876
27.702	45.868
27.695	45.858
27.69	45.849
27.689	45.845
27.683	45.84
27.683	45.84
27.67	45.836
27.664	45.834
27.656	45.834
27.653	45.833
27.638	45.806
27.632	45.801
27.631	45.794
27.63	45.789
27.623	45.785
27.622	45.783
27.62	45.781
27.613	45.779
27.61	45.774
27.608	45.767
27.605	45.762
27.599	45.762
27.592	45.759
27.591	45.753
27.588	45.752
27.573	45.744
27.569	45.732
27.567	45.714
27.563	45.714
27.558	45.707
27.553	45.704
27.551	45.683
27.548	45.68
27.543	45.667
27.539	45.657
27.537	45.655
27.527	45.654
27.525	45.652
27.523	45.651
27.515	45.642
27.513	45.639
27.502	45.633
27.5	45.633
27.497	45.633
27.489	45.62
27.479	45.619
27.472	45.617
27.47	45.616
27.464	45.614
27.459	45.612
27.456	45.607
27.451	45.605
27.446	45.6
27.443	45.593
27.441	45.59
27.438	45.582
27.428	45.579
27.415	45.569
27.414	45.566
27.412	45.556
27.409	45.552
27.397	45.537
27.394	45.534
27.389	45.531
27.384	45.53
27.384	45.524
27.382	45.52
27.382	45.51
27.37	45.505
27.364	45.505
27.355	45.489
27.35	45.485
27.347	45.469
27.332	45.467
27.329	45.467
27.327	45.46
27.323	45.458
27.322	45.457
27.316	45.453
27.315	45.45
27.311	45.447
27.307	45.446
27.298	45.438
27.292	45.429
27.288	45.423
27.278	45.409
27.263	45.406
27.261	45.401
27.247	45.401
27.243	45.397
27.236	45.397
27.218	45.394
27.217	45.392
27.213	45.391
27.189	45.382
27.17	45.382
27.167	45.374
27.156	45.373
27.154	45.368
27.153	45.366
27.151	45.36
27.146	45.358
27.139	45.352
27.134	45.344
27.131	45.34
27.113	45.339
27.11	45.333
27.105	45.326
27.093	45.319
27.093	45.315
27.085	45.313
27.083	45.312
27.081	45.304
27.08	45.29
27.079	45.286
27.072	45.285
27.053	45.285
27.052	45.285
27.047	45.277
27.025	45.276
27.003	45.273
26.996	45.272
26.99	45.271
26.989	45.266
26.987	45.265
26.974	45.265
26.97	45.264
26.95	45.247
26.948	45.241
26.945	45.236
26.941	45.233
26.929	45.232
26.923	45.223
26.922	45.223
26.921	45.219
26.907	45.217
26.907	45.214
26.9	45.212
26.892	45.209
26.883	45.207
26.875	45.201
26.871	45.199
26.871	45.197
26.859	45.196
26.859	45.19
26.859	45.188
26.842	45.185
26.831	45.185
26.827	45.183
26.811	45.178
26.806	45.173
26.799	45.172
26.78	45.172
26.771	45.171
26.761	45.169
26.76	45.166
26.758	45.162
26.757	45.162
26.747	45.16
26.744	45.157
26.74	45.155
26.739	45.155
26.736	45.152
26.731	45.152
26.718	45.149
26.718	45.146
26.703	45.144
26.699	45.138
26.692	45.126
26.682	45.125
26.678	45.125
26.672	45.112
26.668	45.112
26.665	45.108
26.633	45.108
26.629	45.106
26.626	45.103
26.625	45.093
26.606	45.079
26.604	45.065
26.601	45.064
26.596	45.061
26.591	45.06
26.581	45.059
26.577	45.058
26.576	45.056
26.569	45.053
26.564	45.045
26.562	45.044
26.545	45.041
26.541	45.023
26.531	45.022
26.527	45.021
26.525	45.018
26.517	45.017
26.516	45.009
26.514	45.005
26.513	44.996
26.507	44.995
26.491	44.995
26.479	44.991
26.472	44.984
26.472	44.982
26.461	44.978
26.457	44.972
26.454	44.966
26.45	44.96
26.448	44.95
26.446	44.946
26.446	44.945
26.441	44.944
26.436	44.936
26.432	44.935
26.431	44.93
26.428	44.927
26.413	44.925
26.389	44.925
26.379	44.924
26.372	44.923
26.341	44.921
26.339	44.916
26.334	44.915
26.333	44.911
26.321	44.908
26.301	44.908
26.289	44.906
26.279	44.906
26.268	44.904
[truncated: 7,322 more rows]
