# Supplementary material for: Non-coding variants disrupting a tissue-specific regulatory element in HK1 cause congenital hyperinsulinism
Source: Nat Genet. Author manuscript; Available in PMC 2023 Jan 9. (PMC7614032; doi:10.1038/s41588-022-01204-x)
Supplement: Source Data Figure 2 [file EMS154463-supplement-Source_Data_Figure_2.xlsx]

## Sheet: Figure 2
Non-HI Controls	HK1 HI patients
28.91	37.991
21.066	32.371		Mean Fluorescence Intensity (MFI) values for HK1 expression within individual beta cells
22.565	35.277
21.606	32.543
19.738	33.641
20.219	33.83
21.23	32.58
22.523	35.494
19.409	35.847
22.049	39.215
21.155	39.627
19.531	39.876
20.593	38.064
20.395	37.678
20.675	38.187
19.67	25.264
21.47	34.02
23.538	38.036
21.256	43.276
22.254	46.327
29.417	39.137
28.767	40.041
21.478	39.574
18.932	41.233
17.844	40.969
21.021	38.767
16.812	44.093
27	43.841
27.322	42.398
27.64	43.096
19.386	35.683
16.171	45.703
17.475	48.228
16.851	56.645
16.091	55.794
34.231	39.01
33.07	45.364
37.452	49.531
35.478	59.563
29.569	34.419
36.641	49.349
33.414	48.744
36.536	51.267
25.493	55.123
23.155	42.842
28.257	54.424
26.718	51.689
20.167	51.833
21.383	46.962
20.739	53.487
19.437	49.186
18.113	58.251
25.435	53.692
19.173	45.532
19.395	33.911
17.082	30.089
22.265	29.74
28.612	54.524
29.399	39.405
27.034	32.349
28.917	37.04
24.271	40.272
22.37	38.235
20.778	51.287
20.483	43.402
18.168	50.418
17.714	45.836
19.353	39.116
21.229	44.567
22.854	44.388
23.042	47.025
26.252	47.061
24.67	45.188
24.935	47.253
21.783	46.003
20.842	45.604
21.863	46.609
21.076	45.661
19.933	52.258
23.871	52.649
23.681	34.03
24.953	50.067
24.449	33.542
27.676	42.049
22.64	52.79
22.764	64.079
23.573	62.029
25.299	58.246
26.392	58.184
27.699	50.948
28.832	59.971
27.852	55.231
30.323	64.111
22.19	60.471
25.13	47.875
29.266	55.988
25.837	64.39
25.137	61.09
24.109	57.309
27.02	53.865
28.169	63.244
31.337	65.571
24.514	49.762
21.506	52.104
25.307	68.172
23.486	54.615
22.154	74.141
22.63	54.494
23.87	59.341
21.64	61.552
26.061	63.145
22.75	63.164
30.871	55.635
29.57	67.664
26.294	53.142
27.148	49.552
24.013	59.169
23.857	75.941
24.226	55.521
22.065	51.335
25.473	58.495
28.12	54.285
21.474	80.047
23.193	53.695
23.36	62.337
22.308	69.682
24.276	68.213
20.498	67.418
18.825	51.18
22.73	60.708
18.882	66.178
14.252	51.976
19.933	67.071
19.31	60.83
19.462	66.989
19.469	66.942
18.221	61.591
19.682	64.932
19.483	64.213
16.292	65.79
17.231	52.101
15.936	58.248
15.958	57.824
15.858	66.838
16.286	67.549
14.439	54.57
15.797	65.401
17.416	54.423
18.331	59.045
19.004	53.195
20.729	48.496
22.735	38.606
17.521	38.346
17.226	40.936
17.831	49.981
16.1	51.366
19.601	45.294
18.851	45.217
18.34	51.505
18.069	48.24
19.475	47.903
21.755	46.056
18.868	43.3
20.786	46.652
18.333	50.438
17.708	48.118
21.464	45.735
17.907	53.634
21.313	49.412
20.163	54.639
22.572	55.579
21.02	65.473
23.549	45.375
24.075	44.403
23.675	54.253
23.398	52.526
25.041	48.154
23.417	53.795
26.766	56.147
23.753	54.606
26.799	53.949
23.089	59.92
25.8	57.087
20.863	51.858
25.377	56.459
25.714	62.025
25.317	56.98
17.366	54.145
16.945	61.871
17.994	45.991
19.303	51.561
17.519	60.781
17.845	71.861
21.93	58.529
19.606	67.038
19.25	53.723
22.005	66.557
19.236	62.254
24.602	58.595
23.577	56.429
20.908	72.094
21.759	60.286
18.547	66.097
19.55	65.206
23.099	61.288
23.195	63.284
21.608	54.847
19.025	42.943
20.672	78.114
15.259	75.422
16.646	63.989
17.019	55.959
20.068	64.454
21.203	62.667
21.756	58.463
19.641	54.616
18.245	56.571
18.74	60.89
18.637	66.588
18.717	59.489
24.792	55.646
26.845	56.429
28.043	51.063
23.491	59.532
22.84	53.939
26.122	55.455
21.641	56.986
26.714	59.462
21.057	62.723
23.628	57.108
25.357	60.958
22.478	55.142
23.133	56.869
23.236	55.377
26.42	52.104
29.041	74.224
30.108	64.331
29.556	52.809
19.496	53.699
21.39	53.051
24.128	58.699
24.126	57.206
24.316	53.02
20.122	56.693
19.274	57.071
20.872	54.006
28.192	58.012
30.947	57.704
26.125	48.919
31.574	47.952
29.865	59.269
26.357	52.968
29.733	58.035
25.97	47.82
23.809	57.756
35.978	59.5
32.237	52.018
39.41	55.23
40.618	59.549
40.75	54.986
40.479	56.648
25.031	63.368
26.416	58.03
25.565	54.128
26.423	59.75
23.492	65.149
22.531	44.944
25.287	54.279
24.104	55.578
24.045	54.505
21.734	60.088
27.06	58.815
25.202	57.751
23.562	49.085
24.863	61.224
22.935	53.418
24.086	55.888
23.38	63.08
24.902	59.131
21.504	51.613
23.461	50.267
24.66	59.436
21.632	52.046
23.585	52.843
22.804	56.864
25.671	55.671
20.006	54.231
21.861	48.038
24.59	50.367
24.863	42.089
23.561	45.317
27	51.287
22.373	45.857
24.814	52.461
21.996	53.561
22.486	47.61
20.852	57.722
20.073	53.807
19.525	49.68
17.441	60.913
16.052	39.82
17.291	53.17
14.539	51.696
16.38	57.185
15.286	51.981
16.748	56.613
16.364	51.894
17.673	54.002
14.523	50.747
16.881	57.946
18.375	57.984
16.121	53.816
17.995	62.135
19.963	60.704
12.484	55.256
16.371	69.839
16.046	53.333
14.096	43.331
12.588	57.901
14.916	63.06
13.959	72.915
11.864	68.169
12.827	50.115
13.374	52.691
17.965	58.308
15.4	47.343
13.51	51.66
14.247	57.149
15.29	45.818
16.375	44.954
15.181	46.525
15.417	45.015
14.961	39.229
15.226	54.206
14.396	46.538
14.646	47.6
15.222	58.354
13.686	46.584
15.736	51.74
15.424	50.295
15.218	51.837
14.572	51.263
17.364	48.333
16.59	43.381
16.423	48.033
17.128	51.601
17.542	46.06
15.208	45.352
15	60.098
16.429	53.233
15.93	47.174
15.958	50.298
17.617	44.324
18.373	50.748
21.161	47.101
17.938	51.106
21.902	41.166
19.303	42.727
22.047	43.144
18.068	46.781
21.281	51.474
20.979	49.055
20.106	55.488
24.131	52.035
21.649	54.866
21.109	51.187
19.722	45.702
22.656	51.937
21.637	45.633
20.12	47.54
21.51	60.309
19.891	42.127
21.961	52.449
22.97	50.226
23.049	56.865
21.595	48.844
24.188	47.228
20.431	45.03
20.855	50.565
27.929	49.671
22.663	44.912
21.915	75.203
18.532	64.092
21.25	64.118
23.397	58.879
24.164	57.979
30.102	71.637
26.73	58.998
23.659	57.935
24.197	64.402
19.337	64.073
18.898	43.436
22.01	48.335
22.57	52.024
23.072	57.723
19.946	50.677
17.591	48.849
21.694	50.803
18.958	47.95
23.272	54.236
23.009	49.881
23.802	54.851
22.197	56.181
19.782	55.149
19.536	41.96
21.709	57.782
20.463	49.72
21.047	59.581
24.287	53.158
23.045	46.371
22.369	42.799
18.386	54.829
20.463	49.621
23.404	55.35
17.327	45.161
20.009	44.51
15.456	51.191
21.611	54.496
19.591	47.029
19.564	45.925
19.051	45.576
20.186	54.113
21.036	52.551
21.938	49.582
21.144	51.375
22.836	52.606
22.98	49.356
22.301	53.685
22.617	50.679
24.025	55.912
21.138	37.664
22.609	48.838
16.899	51.445
23.727	60.301
21.492	53.507
25.236	46.352
25.397	53.899
23.523	45.779
24.792	47.917
28.628	45.559
24.26	46.956
26.584	60.02
21.739	72.123
24.621	63.482
22.875	56.804
27.287	62.403
24.633	51.062
26.024	61.276
24.413	67.156
26.518	67.706
25.821	122.889
30.277	68.617
29.138	62.18
35.166	67.246
36.28	69.621
32.556	66.44
36.303	67.671
30.043	39.477
37.801	48.045
28.478	45.078
28.008	48.953
31.688	48.396
28.145	47.522
29.25	70.794
25.961	66.623
34.761	66.256
25.543	70.09
32.331	59.97
25.657	48.076
28.215	37.171
28.935	50.326
25.3	43.643
31.851	50.365
25.92	52.749
26.287	51.618
37.767	47.648
27.432	44.51
24.447	55.133
24.103	51.419
29.978	56.107
28.938	49.961
25.268	44.38
27.339	47.457
29.773	52.569
29.24	44.456
26.248	52.859
25.984	48.898
25.93	51.852
22.228	45.221
27.619	54.43
27.969	48.227
28.381	53.361
28.207	48.264
26.151	57.3
30.406	55.62
25.705	45.568
33.464	47.737
28.515	46.295
27.583	53.492
31.125	54.785
32.04	36.804
27.235	45.69
24.99	50.163
26.92	52.417
26.982	62.571
27.114	56.361
25.268	55.87
21.373	41.108
21.84	47.209
22.182	45.723
22.167	50.033
23.903	49.162
18.094	42.997
21.789	46.534
17.985	44.621
17.26	47.584
21.473	44.638
20.054	47.824
21.709	50.799
23.145	37.6
22.855	44.205
19.394	60.939
19.148	50.553
20.66	43.935
19.825	66.586
21.114	49.524
19.906	49.654
22.267	41.137
21.498	45.262
20.398	46.271
19.47	47.04
15.834	49.116
19.346	36.881
19.374	44.628
23.474	50.711
21.82	44.62
19.205	59.269
22.706	40.151
23.472	47.133
22.024	43.576
20.016	54.655
21.565	42.435
21.856	40.22
16.303	46.975
15.45	48.167
14.37	36.48
16.579	46.162
15.873	43.114
15.982	38.566
15.298	51.829
15.568	48.116
15.816	46.078
24.265	47.537
25.103	43.121
23.996	48.116
26.778	43.428
26.327	43.33
24.066	46.858
26.327	41.866
24.708	38.585
25.625	48.216
25.313	37.653
26.648	55.174
30.93	41.701
25.066	43.509
23.886	44.609
26.321	39.625
19.21	42.409
15.464	51.073
16.606	43.441
14.544	45.948
15.792	37.856
19.868	44.099
17.866	44.512
18.775	53.645
19.953	33.227
17.531	37.972
17.782	48.155
28.127	44.184
29.893	33.737
27.762	41.799
26.023	34.215
28.609	32.3
25.81	39.896
16.69	37.297
18.2	56.709
21.391	52.473
26.236	52.61
25.007	53.698
22.74	53.055
24.069	60.634
23.494	65.748
22.824	59.352
24.409	61.774
29.525	81.424
24.172	81.825
22.643	63.358
20.593	93.267
23.778	57.988
23.901	58.265
24.101	61.513
25.147	60.128
30.209	61.061
25.724	42.4
20.329	70.774
19.709	62.703
24.067	65.925
24.862	64.5
22.795	64.163
22.332	64.241
21.238	66.613
18.85	50.18
21.095	47.911
20.136	52.817
22.582	44.665
20.04	44.062
20.526	50.343
22.315	49.86
25.6	45.467
25.762	46.622
24.165	47.627
21.112	48.498
27.226	49.978
23.212	51.547
25.175	49.278
24.76	49.077
26.403	51.082
23.97	46.28
24.212	44.472
24.126	50.533
25.921	50.414
21.714	52.085
22.362	51.243
23.635	55.983
24.529	51.805
24.958	56.753
22.835	49.965
24.009	60.159
24.118	53.882
19.076	49.994
25.175	50.786
24.783	56.494
22.725	53.17
35.786	55.058
35.005	52.95
35.198	53.999
36.769	53.663
23.962	51.301
27.511	49.249
23.65	56.737
35.31	49.334
34.402	50.931
24.292	51.795
26.12	52.284
20.508	38.924
24.799	50.466
26.027	58.603
22.948	65.717
20.144	59.884
26.955	51.588
32	50.291
32.307	52.357
34.582	50.025
30.046	49.703
28.716	53.441
31.181	48.431
30.346	55.212
23.917	44.157
30.462	52.638
31.35	52.371
27.119	56.267
31.164	85.99
27.26	52.939
26.423	46.668
27.735	72.893
28.716	40.115
27.26	42.188
24.159	46.6
38.8	56.215
35.744	35.357
25.893	46.822
29.308	48.371
26.827	52.364
29.515	50.629
29.77	51.727
25.825	55.107
24.633	50.514
24.497	52.474
27.877	56.428
31.15	46.802
30.201	71.811
28.943	71.108
26.871	64.506
29.481	54.858
25.496	70.506
23.438	69.503
17.5	72.383
18.212	68.526
19.69	65.698
24.599	64.002
25.259	70.87
25.519	61.311
24.096	71.736
18.675	60.415
24.833	60.278
24.698	64.548
20.96	64.422
24.7	70.709
26.038	66.497
21.24	51.798
23.93	52.752
23.149	47.226
23.814	54.34
24.572	62.086
26.747	65.672
26.459	59.264
24.729	63.649
26.132	62.838
23.219	68.025
23.564	64.386
26.41	66.449
26.596	48.802
24.403	40.661
30.17	41.522
29.118	38.055
27.194	38.457
26.299	42.134
26.106	50.161
24.512	35.585
26.495	36.595
28.697	35.92
25.94	40.527
26.703	42.825
25.668	37.728
25.412	39.754
23.631	43.386
24.108	39.823
25.519	36.406
29.966	28.94
30.239	41.609
22.974	40.591
18.606	30.964
19.776	42.154
19.293	44.374
20.642	43.663
19.908	40.179
18.456	53.893
18.298	50.862
21.127	60.462
15.784	59.658
19.906	47.845
17.961	50.554
16.907	46.483
18.649	52.436
18.526	51.567
17.494	54.118
21.122	50.868
17.246	59.193
16.258	56.955
17.926	54.96
18.132	54.333
18.355	55.095
17.442	52.385
18.378	56.924
20.083	53.403
23.157	55.884
19.917	53.582
20.54	50.945
19.493	50.53
22.951	54.153
20.258	59.808
22.138	65.414
19.337	52.98
19.329	44.336
19.929	53.815
22.676	49.728
18.74	57.86
19.337	70.61
19.652	53.983
19.853	49.955
19.819	50.68
19.154	55.602
25.517	61.468
22.925	52.905
24.756	53.44
21.019	53.872
25.641	52.233
17.147	53.983
15.216	62.96
17.643	55.211
16.07	55.543
17.954	54.04
17.104	52.794
18.184	54.178
16.37	56.035
17.028	48.811
18.435	51.376
21.707	59.163
18.214	69.549
18.027	68.124
16.135	51.986
18.415	53.055
15.971	62.563
20.322	57.178
18.18	53.635
16.15	56.168
16.392	69.697
15.806	61.612
16.393	61.551
16.833	67.991
15.237	67.59
16.634	61.285
17.286	66.685
16.895	60.291
16.164	53.386
17.767	59.557
16.904	56.753
17.779	58.995
17.642	54.19
17.314	39.082
20.638	41.557
23.549	40.435
20.126	38.65
19.424	39.893
18.028	43.73
16.344	35.83
22.254	38.413
18.206	39.61
17.078	39.682
14.971	40.758
17.669	38.431
16.209	50.758
15.869	51.733
18.071	51.691
15.788	47.11
17.224	48.245
18.906	58.556
18.35	49.237
18.64	50.841
17.604	48.929
18.423	48.022
17.016	61.822
16.329	59.008
17.415	55.643
17.894	61.358
17.11	55.163
17.062	60.992
18.186	61.857
17.448	66.074
17.427	66.77
17.746	73.277
18.257	72.891
19.04	99.719
18.432	64.983
17.795	64.392
18.976	73.253
17.195	63.607
18.173	66.554
18.156	65.204
17.036	67.841
17.92	56.933
19.134	61.252
18.814	72.993
19.86	65.78
18	68.464
17.188	66.346
18.665	77.931
18.755	69.492
18.626	66.619
18.076	60.456
17.734	71.653
17.093	70.027
17.073	67.943
17.163	64.1
18.548	58.543
16.739	61.435
18.801	68.727
18.778	64.802
20.407	62.945
18.429	63.992
17.691	64.588
17.642	66.546
19.155	62.433
17.978	62.335
17.648	64.492
17.729	65.355
17.99	64.805
16.761	64.748
19.333	58.164
18.991	56.857
18.947	54.135
26.255	44.058
24.425	47.378
23.543	48.419
23.866	56.548
26.111	44.912
23.763	53.713
24.258	48.319
20.461	47.919
20.647	47.004
21.049	46.793
25.827	48.191
24.336	44.021
27.311	40.67
25.474	38.592
25.839	41.781
22.946	41.97
25.981	47.152
26.922	44.135
26.22	48.644
23.12	50.001
25.864	43.475
25.916	49.1
26.872	45.875
26.439	44.282
26.882	48.356
25.392	41.28
26.515	49.527
25.084	44.244
24.829	52.119
25.368	49.178
21.848	47.288
34.924	49.156
35.021	48.196
32.876	42.064
33.033	46.287
27.487	49.291
31.024	44.908
29.017	43.68
28.886	45.923
30.328	45.104
29.267	42.179
28.286	42.997
29.778	46.51
30.744	47.397
33.453	46.941
26.944	41.532
26.363	41.758
28.549	41.725
33.313	46.805
24.566	46.743
31.478	37.695
21.859	49.33
23.162	46.599
21.18	45.341
22.718	44.709
23.02	41.384
22.722	56.701
23.965	40.832
22.035	51.165
24.687	36.373
21.343	47.515
22.671	46.908
23.384	41.917
21.452	44.451
24.935	45.126
22.94	73.77
18.661	41.463
21.806	46.537
20.733	42.157
22.684	43.445
21.809	58.129
22.948	54.949
19.441	49.759
25.057	57.896
26.063	57.716
22.805	46.829
22.244	47.255
22.441	53.38
19.657	43.437
20.085	47.615
35.89	45.593
31.063	48.988
28.694	54.281
31.561	64.218
28.047	55.565
33.337	50.778
29.155	49.998
41.03	48.59
21.056	48.801
60.761	54.795
24.044	52.495
29.568	51.629
27.43	45.808
26.431	51.856
21.783	50.316
25.414	59.35
23.971	51.438
26.637	50.351
23.554	55.427
21.907	58.894
22.985	65.005
22.881	61.934
24.881	69.902
30.409	60.669
25.636	63.009
28.274	62.116
24.791	59.97
24.64	55.023
25.629	50.975
24.997	45.293
22.765	44.676
23.341	44.781
21.786	50.856
22.338	46.979
21.725	42.658
20.941	46.238
23.107	45.706
22.502	47.398
21.483	44.79
21.439	50.657
23.32	42.891
21.506	40.968
22.352	40.661
26.28	40.433
25.911	46.87
26.784	42.064
29.798	44.716
29.132	43.101
27.613	59.609
30.333	54.061
27.992	50.702
32	51.792
29.456	53.264
31.157	45.247
28.193	42.876
32.485	48.445
28.132	50.962
30.19	47.305
32.09	46.634
23.431	44.781
24.607	57.34
23.347	51.023
22.735	52.417
27.25	53.517
27.199	52.749
28.924	64.263
30.169	55.696
48.538	45.969
39.023	54.718
31.283	50.251
23.512	48.816
38.131	57.613
30.62	50.166
35.332	47.927
30.483	45.729
30.595	40.753
32.942	47.45
15.811	47.306
21.603	55.466
21.211	54.516
18.721	47.837
19.894	56.896
16.451	49.256
22.258	46.766
24.451	47.269
18.663	55.554
17.314	53.018
24.757	58.994
15.83	64.013
15.901	69.409
18.863	57.405
18.012	47.677
20.556	64.913
18.4	51.211
16.84	63.45
17.402	62.211
16.766	63.292
18.226	59.248
18.032	64.36
16.82	69.448
15.983	78.225
30.919	52.449
16.604	51.924
20.213	55.508
18.559	57.026
17.449	59.383
18.403	64.811
17.829	62.236
17.515	57.117
19.17	58.972
16.936	53.056
18.967	57.517
18.258	56.699
17.202	54.114
20.477	50.799
21.122	45.541
19.878	60.032
18.253	48.945
19.053	53.128
16.417	52.33
16.542	56.881
22.16	52.019
20.906	42.4
20.015	59.14
21.169	61.206
26.713	60.567
28.601	64.329
26.919	52.371
27.783	66.004
27.107	63.167
31.217	64.513
27.797	66.931
28.62	66.843
26.665	63.075
27.978	50.227
26.73	52.885
26.496	61.172
28.474	53.771
23.749	53.167
28.647	49.269
25.232	49.701
24.619	50.068
25.325	52.238
26.755	48.879
27.106	50.12
20.846	49.413
24.62	51.272
44.61	50.992
45.708	45.358
44.335	53.618
31.298	55.189
29.209	50.78
32.502	53.222
31.507	53.383
29.883	45.702
30.457	53.178
27.626	42.453
30.93	42.561
31.664	39.581
24.159	45.357
21.546	47.171
30.178	52.743
32.12	43.637
31.071	43.399
31.275	42.471
28.801	46.9
28.833	39.85
29.455	47.673
27.522	40.25
29.817	44.285
29.959	33.559
26.278	34.032
27.005	39.371
28.991	39.784
24.577	41.978
37.935	39.177
24.395	43.565
25.631	45.221
24.811	60.77
23.669	69.195
21.157	55.718
22.153	84.321
18.017	62.301
27.374	66.69
23.518	63.655
23.833	50.527
27.455	60.788
23.614	66.284
24.894	56.334
20.752	60.631
23.187	61.306
21.537	55.123
24.838	57.563
26.995	58.064
25.643	55.183
21.812	64.128
25.14	50.807
22.038	54.813
23.185	51.069
23.038	50.839
22.361	52.204
24.617	62.356
23.5	93.26
22.753	55.144
22.873	47.249
21.164	45.01
23.052	55.72
22.024	66.8
23.987	73.161
23.24	64.387
25.113	68.778
26.282	68.259
29.756	60.832
24.21	64.13
28.931	60.784
25.074	64.701
23.864	62.661
26.139	64.043
24.236	62.192
23.208	63.27
23.624	64.341
24.185	62.952
30.096	70.965
30.282	68.05
29.281	63.877
28.351	66.013
20.526	62.086
26.401	69.588
21.508	62.862
26.449	64.94
21.596	66.226
40.526	62.733
36.746	62.792
38.94	64.575
33.738	58.728
30.593	68.138
32.59	59.376
32.546	60.943
34.397	61.247
37.201	62.94
31.286	60.399
28.26	66.279
23.548	58.688
23.039	62.28
25.004	68.368
30.49	67.667
28.508	75.4
29.848	74.401
26.834	66.625
26.369	58.13
26.029	60.259
29.867	69.122
23.541	71.727
27.967	72.639
29.189	55.66
31.054	76.828
25.596	67.566
27.756	63.672
27.78	75.263
30.339	65.515
25.991	69.107
27.614	63.289
30.81	64.026
27.258	66.971
28.327	61.821
25.925	60.788
25.153	67.765
28.734	64.803
24.963	63.36
29.48	55.678
29.485	57.352
26.946	56.359
27.147	63.955
27.417	47.389
29.163	46.474
25.752	50.416
24.174	45.037
30.202	50.189
22.703	45.15
23.229	51.464
25.078	47.722
28.088	46.358
29.651	45.395
27.67	45.063
29.18	54.291
27.751	49.61
28.771	48.812
29.615	52.777
28.578	48.917
29.785	45.034
26.237	49.788
24.62	56.296
28.546	54.836
29.209	50.142
28.475	50.506
27.224	48.45
33.034	52.757
25.964	51.742
22.351	54.632
26.402	51.415
25.825	58.973
25.724	49.61
28.665	57.177
26.943	64.178
29.196	62.608
31.856	58.454
28.919	51.183
31.169	55.32
24.742	55.688
23.827	60.853
20.352	57.833
28.071	43.989
21.116	46.238
26.892	53.643
27.045	51.044
24.411	32.527
19.9	30.635
25.984	47.5
25.056	47.44
26.937	45.69
28.096	42.337
26.673	45.571
28.63	48.235
26.475	59.514
29.441	48.612
26.474	46.764
26.949	63.618
26.784	62.165
24.286	69.754
29.122	65.041
23.577	85.823
25.414	36.688
24.398	54.254
30.654	63.956
31.661	65.619
33.053	58.212
31.255	59.894
30.803	68.191
32.778	68.378
31.417	61.09
32.676	63.296
43.063	55.503
37.686	66.287
41.106	55.716
37.051	69.053
39.512	43.659
34.301	55.317
35.699	52.682
45.494	38.248
44.291	55.947
42.962	53.727
36.019	43.788
22.57	54.111
24.184	54.661
23.892	51.501
23.532	49.034
25.438	45.234
21.56	50.647
25.728	46.169
23.489	45.554
19.659	47.768
20.604	43.542
20.897	46.913
17.904	47.382
21.43	43.275
21.993	43.927
23.457	46.784
25.714	47.396
25.649	43.392
24.794	45.415
22.527	45.727
22.675	44.225
33.821	45.721
27.137	51.43
25.22	46.967
26.449	49.223
24.288	44.486
26.364	53.39
26.108	44.642
28.314	47.905
24.83	44.692
26.823	47.53
30.362	48.606
27.615	44.273
30.411	48.013
29.646	43.461
31.569	45.275
29.634	52.392
28.375	52.453
27.785	49.166
27.88	48.407
26.245	46.621
29.541	44.783
24.5	46.886
24.863	50.606
24.731	47.252
23.546	48.882
23.647	49.58
25.733	46.906
24.359	62.326
24.326	53.817
22.483	50.407
23.938	56.172
25.952	53.439
24.326	51.502
24.038	49.815
28.398	50.629
23.275	55.634
26.495	51.68
24.713	53.666
23.957	56.824
23.183	41.034
23.513	51.907
31.345	62.23
33.025	54.045
29.783	58.651
28.679	56.348
28.21	54.513
27.452	57.741
30.666	63.558
28.471	61.752
30.099	52.284
28.154	61.152
32.643	59.076
31.202	55.38
31.563	64.852
31.275	58.835
32.05	46.73
31.307	67.846
33.288	68.654
29.858	67.12
27.683	66.715
26.606	64.438
28.839	63.032
25.423	70.216
25.871	61.32
26.53	69.226
25.957	64.984
25.225	70.26
26.517	68.658
24.463	70.552
26.851	69.608
25.883	69.425
22.479	73.397
26.045	72.141
24.48	73.12
26.947	68.545
26.335	72.014
27.251	85.815
30.451	62.345
31.192	61.362
23.856	61.892
21.655	70.978
22.381	63.217
20.579	63.609
19.277	62.521
23.578	68.336
28.628	74.736
24.773	66.86
26.536	86.368
31.903	68.755
32.797	80.944
28.743	73.355
29.459	58.134
31.797	53.104
25.012	57.731
22.016	48.253
22.32	53.856
22.191	48.323
22.369	49.429
21.316	49.657
21.24	46.063
21.886	54.039
23.145	46.426
23.038	42.059
36.529	41.091
42.758	42.816
35.474	50.306
30.217	50.102
34.994	50.06
31.673	43.518
36.116	47.497
36.633	46.81
26.436	44.012
26.104	46.486
23.645	42.333
25.941	42.793
23.351	36.636
21.619	42.302
24.5	46.647
25.205	38.469
24.359	39.77
22.881	49.527
23.808	47.222
27.344	47.917
23.676	49.041
24.503	43.931
24.179	47.313
27.545	41.724
29.816	46.058
24.553	44.766
30.992	52.512
23.955	45.096
24.672	46.408
28.338	46.438
26.774	47.296
24.415	48.474
25.235	51.859
27.448	48.355
29.996	47.518
24.424	45.473
22.839	46.284
20.105	45.071
23.011	48.279
23.975	46.321
21.826	46.552
21.018	47.159
26.55	44.91
24.205	47.486
26.693	44.752
25.733	42.502
23.878	54.708
25.797	50.393
22.331	44.295
23.981	46.522
23.692	69.01
20.263	48.728
22.264	47.142
22.224	47.851
23.881	62.684
26.589	51.706
26.254	48.118
23.58	57.209
25.047	53.789
20.897	56.203
25.066	53.475
25.059	56.918
22.105	51.181
23.014	42.918
21.459	43.967
22.187	48.865
22.146	58.498
23.707	51.614
24.376	51.115
23.411	49.38
22.67	55.75
24.24	43.825
21.611	45.846
18.311	44.494
21.167	47.918
23.382	60.117
21.434	64.914
24.542	48.888
21.321	65.801
34.683	51.154
29.737	60.358
29.131	47.916
29.594	45.978
29.585	45.604
28.728	55.262
27.248	43.47
27.602	43.154
30.064	42.795
26.598	61.991
32.388	49.823
26.23	56.911
26.853	41.224
23.199	45.964
24.946	58.319
24.317	54.06
26.061	52.069
24.671	64.06
23.56	61.395
23.457	61.768
24.061	61.248
23.592	64.042
25.855	56.371
24.276	54.345
24.011	64.133
25.927	59.435
23.426	61.948
33.107	63.521
30.606	46.733
28.075	55.008
28.734	53.395
30.835	44.133
27.748	54.39
23.361	44.426
27.296	49.081
27.992	44.993
44.722	53.663
43.288	41.465
44.358	49.909
43.788	48.436
40.966	48.936
32.26	48.855
30.929	38.669
30.175	48.085
30.545	49.922
30.376	51.548
32.426	48.157
30.132	38.008
35.156	42.222
29.372	34.158
26.971	44.152
26.735	42.059
40.029	57.238
30.83	42.69
33.393	52.546
34.166	53.939
29.399	44.753
29.286	38.003
27.439	45.593
29.602	51.404
34.252	46.384
28.344	50.976
37.759	82.612
34.646	46.098
37.111	50.076
30.01	43.074
36.43	42.782
40.619	45.452
37.13	53.539
34.085	45.338
36.576	47.777
32.658	38.456
38.72	47.696
32.373	32.776
38.841	42.21
45.318	49.148
41.874	50.759
39.957	46.842
24.675	53.535
25.684	53.209
23.653	59.068
24.771	61.643
26.725	45.078
24.614	47.229
25.348	50.186
23.569	44.911
26.93	42.748
23.945	46.03
27.074	50.588
23.847	44.605
28.172	44.726
26.772	53.918
24.066	50.089
34.584	45.826
30.768	47.077
28.849	45.865
32.276	45.844
26.455	43.886
36.512	51.349
38.56	49.062
39.255	53.062
34.448	53.265
39.038	47.816
38.992	48.831
38.392	54.442
37.047	48.637
37.495	44.754
36.078	47.822
39.819	47.81
40.243	48.224
29.335	52.69
37.197	49.357
23.327	46.375
25.548	51.152
24.043	46.401
25.221	46.418
29.798	48.466
26.925	53.212
30.47	46.725
28.078	48.338
28.682	58.273
24.885	52.799
29.771	45.876
28.725	48.286
21.673	48.822
25.789	50.087
26.933	47.43
25.497	46.864
23.902	39.177
24.708	49.791
27.888	42.056
30.294	53.869
32.793	54.987
21.284	43.212
21.398	54.635
18.641	55.398
21.105	53.364
21.298	54.402
19.256	48.966
20.845	49.239
21.66	50.639
20.977	51.487
21.312	42.381
21.287	42.861
18.047	56.306
20.307	48.714
31.372	56.507
24.871	49.956
28.329	47.804
26.416	45.366
26.735	46.353
23.685	62.759
21.525	54.503
22.55	66.486
22.992	65.327
28.414	66.629
28.75	68.013
31.085	69.439
30.956	70.008
26.309	67.324
21.711	69.904
25.667	65.002
23.258	58.444
29.226	66.026
25.418	68.678
27.083	58.131
26	63.602
25.484	61.434
25.568	62.99
27.568	48.73
25.967	47.212
24.365	46.966
23.887	44.995
25.036	48.207
23.455	40.642
29.526	47.605
26.174	57.899
25.119	55.053
21.934	51.552
22.652	50.727
21.837	88.894
27.802	56.421
22.447	55.781
23.227	53.015
19.8	59.296
20.859	71.675
23.429	56.381
23.434	62.594
21.745	57.788
22.25	58.463
30.705	102.69
21.518	55.42
19.788	56.166
21.819	60.042
20.597	57.894
23.059	61.08
24.954	50.875
20.377	52.728
20.744	59.588
46.767	59.739
32.72	55.725
34.246	57.096
36.331	63.869
36.081	60.922
39.351	58.175
34.283	59.684
37.443	62.092
30.105	61.317
33.869	68.567
32.913	63.85
32.203	67.765
36.563	60.772
31.57	62.714
47.518	65.394
27.814	60.872
26.628	62.436
28.696	63.756
27.134	64.07
22.096	77.423
23.9	61.792
25.71	63.651
23.305	61.668
23.851	60.576
25.847	80.342
22.197	55.138
19	69.778
22.181	63.259
22.232	72.628
21.541	64.95
24	61.721
23.681	70.084
25.4	60.305
22.695	70.548
31.894	74.543
32.924	63.054
29.964	72.706
37.374	62.272
34.469	57.634
41.994	46.308
39.314	47.272
30.397	39.96
33.861	47.489
34.101	48.192
32.443	46.633
33.542	44.676
32.621	40.962
33.809	44.955
27.973	45.192
33.302	43.462
33.886	46.827
35.341	46.852
33.974	47.367
29.096	44.891
27.467	41.664
27.461	48.555
26.423	50.817
24.879	44.19
23.007	46.379
22.133	41.853
22.025	35.748
28.788	50.771
28.541	48.73
30.39	53.624
30.915	47.594
26.871	53.036
32.657	43.913
22.488	41.095
22.624	45.417
26.365	45.146
19.213	58.583
21.34	48.376
18.817	51.792
31.867	55.407
25.882	44.262
26.287	45.657
29.372	49.39
29.892	44.747
25.95	53.893
23.919	48.872
26.079	54.182
21.942	47.098
22.183	52.564
25.091	49.919
22.293	51.113
22.77	55.916
21.841	49.478
25.043	54.065
21.84	50.105
23.841	56.987
21.888	53.965
24.029	57.576
22.412	58.853
22.649	56.639
23.318	60.084
23.32	48.838
27.034	53.397
21.896	59.202
22.429	53.23
21.325	53.362
20.867	59.764
22.85	49.958
20.962	58.781
23.824	57.245
19.232	69.024
22.019	58.2
21.972	71.302
21.438	67.811
23.054	63.936
22.033	60.905
22.022	75.134
22.663	54.795
21.549	57.53
22.438	56.578
21.314	57.763
22.891	56.742
20.231	53.268
23.426	49.919
24.581	44.163
24.778	46.514
24.714	49.113
24.396	47.756
25.627	53.409
23.542	41.824
21.01	40.216
23.585	44.001
21.631	39.701
23.365	44.884
23.41	41.121
21.045	41.372
26.562	45.514
24.561	45.118
24.861	39.668
25.767	42.306
24.858	43.381
21.49	38.214
24.148	41.413
21.911	39.618
22.346	43.133
21.525	43.7
20.946	37.125
22.514	43.549
21.596	43.754
20.919	42.036
27.948	39.49
25.917	41.269
25.404	41.415
24.304	45.033
24.662	38.215
28.57	41.748
37.914	37.186
35.085	40.762
32.776	43.093
33.139	43.251
40.006	41.267
33.315	37.753
43.739	52.523
25.974	41.506
39.242	41.907
37	44.671
33.674	46.177
35.425	47.795
38.394	44.973
33.884	39.902
30.268	40.026
30.545	36.57
33.623	40.219
26.105	46.493
24.756	43.693
25.079	42.094
24.978	43.577
23.721	48.081
27.946	39.838
26.797	49.752
28.203	43.754
22.861	45.723
25.213	51.491
29.148	46.528
21.316	48.92
21.941	34.818
20.104	41.277
21.639	44.225
23.742	41.58
18.081	39.653
23.917	38.893
22.695	42.609
22.94	46.274
27.176	43.829
18.369	47.556
21.017	42.955
21.699	53.658
22.728	47.785
22.569	58.025
22.686	69.012
23.263	50.514
27.857	39.514
23.332	49.267
23.321	53.045
39.927	50.156
31	47.332
36.045	48.775
35.754	44.396
27.259	45.023
37.484	49.534
28.554	40.797
24.97	47.762
22.452	63.299
27.214	60.254
25.795	49.892
27.573	44.691
28.45	57.616
26.638	48.146
32.921	56.93
34.005	70.886
32.958	56.165
28.47	49.055
27.54	56.004
25.9	55.637
29.16	70.712
33.675	45.668
31.322	45.146
24.901	47.309
24.397	32.299
23.214	46.3
25.901	52.696
31.097	49.337
20.759	50.859
23.042	54.795
19.276	49.119
24.505	57.011
19.87	58.13
23.138	61.034
23.695	58.817
22.419	58.349
23.654	53.856
23.255	48.915
27.899	52.972
25.096	68.693
27.378	63.876
24.402	52.155
21.785	46.674
23.155	58.335
23	51.68
18.26	47.415
21.778	49.948
20.114	47.996
23.773	43.542
20.87	56.653
20.03	61.487
19.625	56.438
18.125	53.208
24.263	60.423
22.864	59.609
22.565	64.199
23.847	64.683
24.402	72.858
26.65	50.719
24.214	57.607
24.918	49.573
17.204	59.089
19.013	49.335
18.868	60.176
19.759	47.968
15.65	52.557
15.589	54.645
18.594	51.272
16.794	53.712
16.833	46.25
16.789	59.187
19.167	57.257
20.376	51.506
17.493	64.816
20.194	63.995
24.055	63.958
26.773	58.127
[truncated: 19,409 more rows]
